# Supplementary material for: Comprehensive characterization of toxicity of fermentative metabolites on microbial growth
Source: Biotechnol Biofuels. 2017 Nov 30;10:262. doi: 10.1186/s13068-017-0952-4 (PMC5707818; doi:10.1186/s13068-017-0952-4)
Supplement: Supplementary file 2 — Additional file 2. Raw data of strain characterization and physical properties of metabolites. [file 13068_2017_952_MOESM2_ESM.xlsx]

## Sheet: Raw data
ID	Chemical	Type	Carbon number	Concentration (g/L)	Partition coefficient	Total surface area (A2)	Dipole Moment (D)	ONMED	Growth rate (1/h)		Maximum OD
									Avg	Stdev	Avg	Stdev
1	Ethanol	Alcohol	2	0	0.398107	71.41	1.79	0.614753	0.613432	0.037716	1.3082	0.0554271
2	Ethanol	Alcohol	2	2.5	0.398107	71.41	1.79	0.614753	0.600518	0.0338947	1.3104	0.0371085
3	Ethanol	Alcohol	2	5	0.398107	71.41	1.79	0.614753	0.606555	0.0417125	1.2316	0.0441162
4	Ethanol	Alcohol	2	7.5	0.398107	71.41	1.79	0.614753	0.571767	0.0445204	1.26267	0.043273
4	Ethanol	Alcohol	2	10	0.398107	71.41	1.79	0.614753	0.543746	0.00388965	0.999667	0.00402768
5	Ethanol	Alcohol	2	15	0.398107	71.41	1.79	0.614753	0.503249	0.0167287	0.824	0.0129615
6	Propanol	Alcohol	3	0	1.62181	79.3	1.78	0.697341	0.613432	0.037716	1.3082	0.0554271
7	Propanol	Alcohol	3	2.5	1.62181	79.3	1.78	0.697341	0.589241	0.0705664	1.2625	0.041836
7	Propanol	Alcohol	3	5	1.62181	79.3	1.78	0.697341	0.583196	0.0413139	1.12583	0.0537538
8	Propanol	Alcohol	3	7.5	1.62181	79.3	1.78	0.697341	0.547848	0.0702727	1.0635	0.0519094
9	Propanol	Alcohol	3	10	1.62181	79.3	1.78	0.697341	0.438572	0.0159597	0.849333	0.0228959
10	Propanol	Alcohol	3	15	1.62181	79.3	1.78	0.697341	0.395475	0.0278242	0.533667	0.0271088
10	Isopropanol	Alcohol	3	0	1.09648	77.37	1.84	0.697341	0.613432	0.037716	1.3082	0.0554271
11	Isopropanol	Alcohol	3	2.5	1.09648	77.37	1.84	0.697341	0.630577	0.0323344	1.29233	0.0400694
12	Isopropanol	Alcohol	3	5	1.09648	77.37	1.84	0.697341	0.632838	0.0489801	1.24867	0.0286977
13	Isopropanol	Alcohol	3	7.5	1.09648	77.37	1.84	0.697341	0.600504	0.0358906	1.26967	0.0324944
13	Isopropanol	Alcohol	3	10	1.09648	77.37	1.84	0.697341	0.469801	0.0123474	0.956333	0.0436527
14	Isopropanol	Alcohol	3	15	1.09648	77.37	1.84	0.697341	0.357207	0.0112767	0.591333	0.0234426
15	Butanol	Alcohol	4	0	6.91831	89.12	1.79	0.748671	0.613432	0.037716	1.3082	0.0554271
16	Butanol	Alcohol	4	2.5	6.91831	89.12	1.79	0.748671	0.589473	0.0434603	1.24083	0.0339284
16	Butanol	Alcohol	4	5	6.91831	89.12	1.79	0.748671	0.516462	0.0259678	1.0215	0.0856071
17	Butanol	Alcohol	4	7.5	6.91831	89.12	1.79	0.748671	0.29324	0.0302201	0.592667	0.0454154
18	Butanol	Alcohol	4	10	6.91831	89.12	1.79	0.748671	0.2255	0.00296015	0.342	0.00804156
19	Butanol	Alcohol	4	15	6.91831	89.12	1.79	0.748671	0	0	0.118	0.0166733
19	Isobutanol	Alcohol	4	0	4.57088	87.88	1.76	0.748671	0.613432	0.037716	1.3082	0.0554271
20	Isobutanol	Alcohol	4	2.5	4.57088	87.88	1.76	0.748671	0.547004	0.0222274	1.20417	0.0299578
21	Isobutanol	Alcohol	4	5	4.57088	87.88	1.76	0.748671	0.542629	0.00826605	1.16883	0.0473759
22	Isobutanol	Alcohol	4	7.5	4.57088	87.88	1.76	0.748671	0.455986	0.0508435	0.941	0.0325832
22	Isobutanol	Alcohol	4	10	4.57088	87.88	1.76	0.748671	0.316775	0.0184487	0.483	0.0106145
23	Isobutanol	Alcohol	4	15	4.57088	87.88	1.76	0.748671	0	0	0.14	0.0108012
24	Pentanol	Alcohol	5	0	29.5121	96.59	1.79	0.783666	0.613432	0.037716	1.3082	0.0554271
25	Pentanol	Alcohol	5	2.5	29.5121	96.59	1.79	0.783666	0.401612	0.0211686	0.693	0.0361617
25	Pentanol	Alcohol	5	3.75	29.5121	96.59	1.79	0.783666	0.281796	0.0437809	0.416	0.025923
26	Pentanol	Alcohol	5	5	29.5121	96.59	1.79	0.783666	0	0	0.149833	0.0135821
27	Pentanol	Alcohol	5	7.5	29.5121	96.59	1.79	0.783666	0	0	0.1125	0.013326
28	Isopentanol	Alcohol	5	0	15.1356	98.97	1.8	0.783666	0.613432	0.037716	1.3082	0.0554271
28	Isopentanol	Alcohol	5	2.5	15.1356	98.97	1.8	0.783666	0.475195	0.0369974	0.824333	0.0389173
29	Isopentanol	Alcohol	5	3.75	15.1356	98.97	1.8	0.783666	0.361077	0.0164083	0.564667	0.0729673
30	Isopentanol	Alcohol	5	5	15.1356	98.97	1.8	0.783666	0.201706	0.0387675	0.270333	0.0240809
31	Isopentanol	Alcohol	5	7.5	15.1356	98.97	1.8	0.783666	0	0	0.112333	0.00880656
31	Hexanol	Alcohol	6	0	107.152	122.51	1.79	0.809053	0.613432	0.037716	1.3082	0.0554271
32	Hexanol	Alcohol	6	0.3125	107.152	122.51	1.79	0.809053	0.498027	0.023558	0.943667	0.0575114
33	Hexanol	Alcohol	6	0.625	107.152	122.51	1.79	0.809053	0.325347	0.0337561	0.536333	0.0349698
34	Hexanol	Alcohol	6	2.5	107.152	122.51	1.79	0.809053	0	0	0.104833	0.00708088
34	Hexanol	Alcohol	6	5	107.152	122.51	1.79	0.809053	0	0	0.11	0.00416333
35	Hexanol	Alcohol	6	7.5	107.152	122.51	1.79	0.809053	0	0	0.116833	0.0147243
36	Acetic acid	Acid	2	0	0.977237	76.35	2.25	0.312363	0.613432	0.037716	1.3082	0.0554271
37	Acetic acid	Acid	2	2.5	0.977237	76.35	2.25	0.312363	0.564919	0.0363837	1.24233	0.0300426
37	Acetic acid	Acid	2	5	0.977237	76.35	2.25	0.312363	0.490307	0.0103873	1.10533	0.03337
38	Acetic acid	Acid	2	7.5	0.977237	76.35	2.25	0.312363	0.439157	0.03199	0.905	0.0131149
39	Propanoic acid	Acid	3	0	2.04174	90.51	2.24	0.436629	0.613432	0.037716	1.3082	0.0554271
40	Propanoic acid	Acid	3	2.5	2.04174	90.51	2.24	0.436629	0.526453	0.0469121	1.14167	0.0327346
40	Propanoic acid	Acid	3	5	2.04174	90.51	2.24	0.436629	0.456562	0.0494027	0.855833	0.0349209
41	Propanoic acid	Acid	3	7.5	2.04174	90.51	2.24	0.436629	0.23742	0.025299	0.354167	0.0141823
42	Butanoic acid	Acid	4	0	6.0256	99.19	2.27	0.521325	0.613432	0.037716	1.3082	0.0554271
43	Butanoic acid	Acid	4	2.5	6.0256	99.19	2.27	0.521325	0.487566	0.0206163	0.984	0.0723372
43	Butanoic acid	Acid	4	5	6.0256	99.19	2.27	0.521325	0.336353	0.0149251	0.658333	0.0343641
44	Butanoic acid	Acid	4	7.5	6.0256	99.19	2.27	0.521325	0.22193	0.0389277	0.327167	0.0222217
45	Isobutanoic acid	Acid	4	0	4.7863	98.44	2.2	0.521325	0.613432	0.037716	1.3082	0.0554271
46	Isobutanoic acid	Acid	4	2.5	4.7863	98.44	2.2	0.521325	0.556015	0.0185777	0.997333	0.0391606
46	Isobutanoic acid	Acid	4	5	4.7863	98.44	2.2	0.521325	0.418184	0.0164138	0.712	0.0243447
47	Isobutanoic acid	Acid	4	7.5	4.7863	98.44	2.2	0.521325	0.313948	0.0254452	0.410333	0.0110855
48	Pentanoic acid	Acid	5	0	21.8776	102.77	2.29	0.582756	0.613432	0.037716	1.3082	0.0554271
49	Pentanoic acid	Acid	5	2.5	21.8776	102.77	2.29	0.582756	0.522764	0.0519173	0.814	0.0155349
49	Pentanoic acid	Acid	5	5	21.8776	102.77	2.29	0.582756	0.365322	0.025026	0.481667	0.0424055
50	Pentanoic acid	Acid	5	7.5	21.8776	102.77	2.29	0.582756	0.22625	0.0395465	0.301667	0.0503841
51	Isopentanoic acid	Acid	5	0	16.2181	108.65	2.24	0.582756	0.613432	0.037716	1.3082	0.0554271
52	Isopentanoic acid	Acid	5	2.5	16.2181	108.65	2.24	0.582756	0.546098	0.0226995	0.929	0.0128323
52	Isopentanoic acid	Acid	5	5	16.2181	108.65	2.24	0.582756	0.424791	0.0421351	0.524667	0.0110252
53	Isopentanoic acid	Acid	5	7.5	16.2181	108.65	2.24	0.582756	0.304056	0.0170499	0.341667	0.0212968
54	Hexanoic acid	Acid	6	0	75.8578	120.06	2.26	0.62935	0.613432	0.037716	1.3082	0.0554271
55	Hexanoic acid	Acid	6	2.5	75.8578	120.06	2.26	0.62935	0.443909	0.037658	0.577333	0.0321852
55	Hexanoic acid	Acid	6	5	75.8578	120.06	2.26	0.62935	0.347347	0.0528791	0.463	0.0248529
56	Hexanoic acid	Acid	6	7.5	75.8578	120.06	2.26	0.62935	0.178452	0.0381151	0.244833	0.0282573
60	Octanoic acid	Acid	8	0	831.764	136.16	2.24	0.695345	0.613432	0.037716	1.3082	0.0554271
61	Octanoic acid	Acid	8	2.5	831.764	136.16	2.24	0.695345	0.374104	0.0597576	0.423833	0.0219425
61	Octanoic acid	Acid	8	5	831.764	136.16	2.24	0.695345	0	0	0.0998333	0.0150711
62	Octanoic acid	Acid	8	7.5	831.764	136.16	2.24	0.695345	0	0	0.103	0.00946925
63	Ethyl acetate	Ester	4	0	5.49541	106.73	2.21	0.534366	0.613432	0.037716	1.3082	0.0554271
64	Ethyl acetate	Ester	4	2.5	5.49541	106.73	2.21	0.534366	0.629276	0.0286791	1.26933	0.0117142
64	Ethyl acetate	Ester	4	5	5.49541	106.73	2.21	0.534366	0.604332	0.0197197	1.26267	0.0254864
65	Ethyl acetate	Ester	4	7.5	5.49541	106.73	2.21	0.534366	0.530938	0.0209224	1.07233	0.036759
66	Ethyl acetate	Ester	4	10	5.49541	106.73	2.21	0.534366	0.426372	0.00891094	0.867667	0.0310948
67	Ethyl acetate	Ester	4	15	5.49541	106.73	2.21	0.534366	0.266409	0.00734457	0.349	0.0255082
67	Ethyl propionate	Ester	5	0	20.893	116.23	2.17	0.594005	0.613432	0.037716	1.3082	0.0554271
68	Ethyl propionate	Ester	5	2.5	20.893	116.23	2.17	0.594005	0.583147	0.0105805	1.17283	0.0131835
69	Ethyl propionate	Ester	5	5	20.893	116.23	2.17	0.594005	0.554413	0.0226214	1.09317	0.0369072
70	Ethyl propionate	Ester	5	7.5	20.893	116.23	2.17	0.594005	0.479564	0.0168532	0.973833	0.0198109
70	Ethyl propionate	Ester	5	10	20.893	116.23	2.17	0.594005	0.444573	0.0175221	0.591333	0.010274
71	Ethyl propionate	Ester	5	15	20.893	116.23	2.17	0.594005	0	0	0.111	0.000816497
72	Ethyl butyrate	Ester	6	0	63.0957	119.96	2.12	0.639241	0.613432	0.037716	1.3082	0.0554271
73	Ethyl butyrate	Ester	6	1	63.0957	119.96	2.12	0.639241	0.561797	0.028423	1.15183	0.0598482
73	Ethyl butyrate	Ester	6	2	63.0957	119.96	2.12	0.639241	0.524257	0.0243356	1.08933	0.069861
74	Ethyl butyrate	Ester	6	2.5	63.0957	119.96	2.12	0.639241	0.510559	0.0168298	1.05067	0.0216384
75	Ethyl butyrate	Ester	6	4	63.0957	119.96	2.12	0.639241	0.468237	0.0258087	0.893	0.0721133
76	Ethyl butyrate	Ester	6	5	63.0957	119.96	2.12	0.639241	0.359202	0.00495917	0.543667	0.0150628
76	Ethyl butyrate	Ester	6	7.5	63.0957	119.96	2.12	0.639241	0	0	0.115333	0.00555778
77	Ethyl isobutyrate	Ester	6	0	52.4807	122.41	2.1	0.639241	0.613432	0.037716	1.3082	0.0554271
78	Ethyl isobutyrate	Ester	6	1	52.4807	122.41	2.1	0.639241	0.556548	0.0426621	1.21217	0.0364299
79	Ethyl isobutyrate	Ester	6	2	52.4807	122.41	2.1	0.639241	0.552573	0.0224179	1.13033	0.0428939
79	Ethyl isobutyrate	Ester	6	2.5	52.4807	122.41	2.1	0.639241	0.576628	0.0118524	1.037	0.0142361
80	Ethyl isobutyrate	Ester	6	4	52.4807	122.41	2.1	0.639241	0.504643	0.0236586	1.0225	0.0464534
81	Ethyl isobutyrate	Ester	6	5	52.4807	122.41	2.1	0.639241	0.442879	0.0258427	0.621333	0.00946338
82	Ethyl isobutyrate	Ester	6	7.5	52.4807	122.41	2.1	0.639241	0	0	0.112667	0.00694422
82	Propyl acetate	Ester	5	0	19.0546	110.66	2.22	0.594005	0.613432	0.037716	1.3082	0.0554271
83	Propyl acetate	Ester	5	2.5	19.0546	110.66	2.22	0.594005	0.584873	0.0167056	1.09583	0.0331231
84	Propyl acetate	Ester	5	5	19.0546	110.66	2.22	0.594005	0.423162	0.045247	0.761	0.048439
85	Propyl acetate	Ester	5	7.5	19.0546	110.66	2.22	0.594005	0.126977	0.0547318	0.237167	0.0240999
85	Isopropyl acetate	Ester	5	0	18.197	107.67	2.31	0.594005	0.613432	0.037716	1.3082	0.0554271
86	Isopropyl acetate	Ester	5	2.5	18.197	107.67	2.31	0.594005	0.643839	0.0356769	1.21933	0.0356962
87	Isopropyl acetate	Ester	5	5	18.197	107.67	2.31	0.594005	0.594305	0.0470442	1.0945	0.0274272
88	Isopropyl acetate	Ester	5	7.5	18.197	107.67	2.31	0.594005	0.374924	0.0147993	0.6615	0.021945
88	Propyl propionate	Ester	6	0	64.5654	121.37	2.15	0.639241	0.613432	0.037716	1.3082	0.0554271
89	Propyl propionate	Ester	6	1	64.5654	121.37	2.15	0.639241	0.50743	0.0236056	0.9825	0.015987
90	Propyl propionate	Ester	6	2.5	64.5654	121.37	2.15	0.639241	0.468875	0.0234415	0.796167	0.0167672
91	Propyl propionate	Ester	6	5	64.5654	121.37	2.15	0.639241	0	0	0.1205	0.0057373
91	Propyl propionate	Ester	6	7.5	64.5654	121.37	2.15	0.639241	0	0	0.1	1.38778e-17
92	Isopropyl propionate	Ester	6	0	53.7032	120.38	2.23	0.639241	0.613432	0.037716	1.3082	0.0554271
93	Isopropyl propionate	Ester	6	1	53.7032	120.38	2.23	0.639241	0.540538	0.0345398	1.1495	0.0234645
94	Isopropyl propionate	Ester	6	2.5	53.7032	120.38	2.23	0.639241	0.53319	0.0328958	0.983667	0.020878
94	Isopropyl propionate	Ester	6	5	53.7032	120.38	2.23	0.639241	0	0	0.180833	0.0336126
95	Isopropyl propionate	Ester	6	7.5	53.7032	120.38	2.23	0.639241	0	0	0.1	1.38778e-17
96	Propyl butyrate	Ester	7	0	208.93	132.96	2.24	0.674728	0.613432	0.037716	1.3082	0.0554271
97	Propyl butyrate	Ester	7	0.5	208.93	132.96	2.24	0.674728	0.58646	0.0206022	1.19433	0.0172595
97	Propyl butyrate	Ester	7	1	208.93	132.96	2.24	0.674728	0.502875	0.0413628	1.04733	0.04577
98	Propyl butyrate	Ester	7	1.25	208.93	132.96	2.24	0.674728	0.352728	0.00772318	0.567	0.0277248
99	Propyl butyrate	Ester	7	2	208.93	132.96	2.24	0.674728	0	0	0.1195	0.00540833
100	Propyl butyrate	Ester	7	2.5	208.93	132.96	2.24	0.674728	0	0	0.1	1.38778e-17
100	Propyl butyrate	Ester	7	5	208.93	132.96	2.24	0.674728	0	0	0.1	1.38778e-17
101	Propyl butyrate	Ester	7	7.5	208.93	132.96	2.24	0.674728	0	0	0.1	1.38778e-17
102	Isopropyl butyrate	Ester	7	0	169.824	125.07	2.18	0.674728	0.613432	0.037716	1.3082	0.0554271
103	Isopropyl butyrate	Ester	7	0.5	169.824	125.07	2.18	0.674728	0.570235	0.0231275	1.19983	0.0249293
103	Isopropyl butyrate	Ester	7	1	169.824	125.07	2.18	0.674728	0.551604	0.0177699	0.960167	0.0632914
104	Isopropyl butyrate	Ester	7	1.25	169.824	125.07	2.18	0.674728	0.396848	0.0284471	0.73	0.0503389
105	Isopropyl butyrate	Ester	7	2	169.824	125.07	2.18	0.674728	0	0	0.155667	0.0322835
106	Isopropyl butyrate	Ester	7	2.5	169.824	125.07	2.18	0.674728	0	0	0.1	1.38778e-17
106	Isopropyl butyrate	Ester	7	5	169.824	125.07	2.18	0.674728	0	0	0.1	1.38778e-17
107	Isopropyl butyrate	Ester	7	7.5	169.824	125.07	2.18	0.674728	0	0	0.1	1.38778e-17
108	Butyl acetate	Ester	6	0	69.1831	122.13	2.2	0.639241	0.613432	0.037716	1.3082	0.0554271
109	Butyl acetate	Ester	6	1	69.1831	122.13	2.2	0.639241	0.604534	0.00441871	1.16883	0.0218206
109	Butyl acetate	Ester	6	2	69.1831	122.13	2.2	0.639241	0.38518	0.0540018	0.882	0.138155
110	Butyl acetate	Ester	6	2.5	69.1831	122.13	2.2	0.639241	0.318649	0.0207084	0.641667	0.0254209
111	Butyl acetate	Ester	6	4	69.1831	122.13	2.2	0.639241	0	0	0.124667	0.0197456
112	Butyl acetate	Ester	6	5	69.1831	122.13	2.2	0.639241	0	0	0.1	1.38778e-17
112	Butyl acetate	Ester	6	7.5	69.1831	122.13	2.2	0.639241	0	0	0.1	1.38778e-17
113	Isobutyl acetate	Ester	6	0	54.9541	117.99	2.24	0.639241	0.613432	0.037716	1.3082	0.0554271
114	Isobutyl acetate	Ester	6	1	54.9541	117.99	2.24	0.639241	0.59251	0.013198	1.1565	0.0302448
115	Isobutyl acetate	Ester	6	2	54.9541	117.99	2.24	0.639241	0.482995	0.0233789	0.956667	0.0346923
115	Isobutyl acetate	Ester	6	2.5	54.9541	117.99	2.24	0.639241	0.4194	0.0294342	0.684667	0.0341207
116	Isobutyl acetate	Ester	6	4	54.9541	117.99	2.24	0.639241	0	0	0.123833	0.0107922
117	Isobutyl acetate	Ester	6	5	54.9541	117.99	2.24	0.639241	0	0	0.1	1.38778e-17
118	Isobutyl acetate	Ester	6	7.5	54.9541	117.99	2.24	0.639241	0	0	0.1	1.38778e-17
118	Butyl propionate	Ester	7	0	239.883	139.1	2.15	0.674728	0.613432	0.037716	1.3082	0.0554271
119	Butyl propionate	Ester	7	1	239.883	139.1	2.15	0.674728	0.485045	0.0207219	0.921667	0.025779
120	Butyl propionate	Ester	7	1.25	239.883	139.1	2.15	0.674728	0.256579	0.025081	0.319	0.0622736
121	Butyl propionate	Ester	7	2	239.883	139.1	2.15	0.674728	0	0	0.248167	0.0349734
121	Butyl propionate	Ester	7	2.5	239.883	139.1	2.15	0.674728	0	0	0.145167	0.0281272
122	Butyl propionate	Ester	7	3	239.883	139.1	2.15	0.674728	0	0	0.1	1.38778e-17
123	Butyl propionate	Ester	7	5	239.883	139.1	2.15	0.674728	0	0	0.1	1.38778e-17
124	Butyl propionate	Ester	7	7.5	239.883	139.1	2.15	0.674728	0	0	0.1	1.38778e-17
124	Isobutyl propionate	Ester	7	0	165.959	134.69	2.13	0.674728	0.613432	0.037716	1.3082	0.0554271
125	Isobutyl propionate	Ester	7	1	165.959	134.69	2.13	0.674728	0.510659	0.0152385	1.00333	0.0432114
126	Isobutyl propionate	Ester	7	1.25	165.959	134.69	2.13	0.674728	0.344925	0.0362703	0.416667	0.0046428
127	Isobutyl propionate	Ester	7	2	165.959	134.69	2.13	0.674728	0.0690523	0.0138845	0.248167	0.0349734
127	Isobutyl propionate	Ester	7	2.5	165.959	134.69	2.13	0.674728	0	0	0.1	1.38778e-17
128	Isobutyl propionate	Ester	7	3	165.959	134.69	2.13	0.674728	0	0	0.1	1.38778e-17
129	Isobutyl propionate	Ester	7	5	165.959	134.69	2.13	0.674728	0	0	0.1	1.38778e-17
130	Isobutyl propionate	Ester	7	7.5	165.959	134.69	2.13	0.674728	0	0	0.1	1.38778e-17
130	Butyl butyrate	Ester	8	0	831.764	158.58	2.14	0.703312	0.613432	0.037716	1.3082	0.0554271
131	Butyl butyrate	Ester	8	0.5	831.764	158.58	2.14	0.703312	0.559123	0.0517912	1.22733	0.069387
132	Butyl butyrate	Ester	8	0.75	831.764	158.58	2.14	0.703312	0.366116	0.0319038	0.55625	0.0319169
133	Butyl butyrate	Ester	8	1	831.764	158.58	2.14	0.703312	0	0	0.171833	0.0148707
133	Butyl butyrate	Ester	8	2.5	831.764	158.58	2.14	0.703312	0	0	0.1	1.38778e-17
134	Butyl butyrate	Ester	8	5	831.764	158.58	2.14	0.703312	0	0	0.1	1.38778e-17
135	Butyl butyrate	Ester	8	7.5	831.764	158.58	2.14	0.703312	0	0	0.1	1.38778e-17
136	Isobutyl butyrate	Ester	8	0	446.684	141.32	2.14	0.703312	0.613432	0.037716	1.3082	0.0554271
136	Isobutyl butyrate	Ester	8	0.5	446.684	141.32	2.14	0.703312	0.564025	0.0438691	1.2155	0.0366549
137	Isobutyl butyrate	Ester	8	0.75	446.684	141.32	2.14	0.703312	0.53373	0.0204039	1.08167	0.034946
138	Isobutyl butyrate	Ester	8	1	446.684	141.32	2.14	0.703312	0	0	0.169167	0.0356764
139	Isobutyl butyrate	Ester	8	2.5	446.684	141.32	2.14	0.703312	0	0	0.1	1.38778e-17
139	Isobutyl butyrate	Ester	8	5	446.684	141.32	2.14	0.703312	0	0	0.1	1.38778e-17
140	Isobutyl butyrate	Ester	8	7.5	446.684	141.32	2.14	0.703312	0	0	0.1	1.38778e-17
